# Supplementary material for: Microneedle-Array-Mediated Transdermal Delivery of GCV-Functionalized Zeolitic Imidazolate Framework-8 Nanoparticles for KSHV Treatment
Source: Int J Mol Sci. 2024 Dec 2;25(23):12946. doi: 10.3390/ijms252312946 (PMC11641177; doi:10.3390/ijms252312946)
Supplement: Supplementary file 1 [file ijms-25-12946-s001.zip]

Archive with 1 entries (1 files):
- ijms-3309459-supplementary.pdf
